# Supplementary material for: Using Google Trends to Determine Current, Past, and Future Trends in the Reptile Pet Trade
Source: Animals (Basel). 2021 Mar 3;11(3):676. doi: 10.3390/ani11030676 (PMC8001315; doi:10.3390/ani11030676)
Supplement: Supplementary file 1 [file animals-11-00676-s001.zip]

Archive with 2 entries (2 files):
- Dataset S1-Survey results.csv
- Table S1-Percentage of total searches by country as indicated by Google Trends.docx
