# Supplementary material for: Using Google Trends to Determine Current, Past, and Future Trends in the Reptile Pet Trade
Source: Animals (Basel). 2021 Mar 3;11(3):676. doi: 10.3390/ani11030676 (PMC8001315; doi:10.3390/ani11030676)
Supplement: Supplementary file 1 [file animals-11-00676-s001.zip › Dataset S1-Survey results.csv]

Timestamp	What do you think are currently the 3-5 most popular reptiles in the pet trade?	What do you believe is the most popular reptile in the pet trade today?	What reptiles were popular in the last 10-15 years but not so popular today?	What reptiles do you think will be much more popular in the next 5-10 years then they are today?	How would you describe yourself?	Please state where you are from (optional)	What is your age? (optional)	How long have you been involved with the pet reptile trade? (optional)
2020/10/19 1:23:31 pm GMT-5	Bearded Dragon;Chameleon;Green Iguana;Leopard Gecko;Red-eared Slider	Leopard Gecko	Burmese Python;Corn Snake;King Snake;Savannah Monitor	Bearded Dragon;Chameleon;Eastern Box Turtle;Fat-Tailed Gecko;Leopard Gecko	Online retailer	New Jersey	25-34 years old	2-5 years
2020/10/19 10:06:01 pm GMT-5	Ball python;Bearded Dragon;Crested Gecko;Leopard Gecko	Ball python	Burmese Python;Chinese Water Dragon;Green Iguana;Reticulated Python	Reticulated Python;Tegu;Blood pythons
2020/10/19 10:45:26 pm GMT-5	Bearded Dragon;Corn Snake;Leopard Gecko	Leopard Gecko	Ball python;Eastern Box Turtle	Chameleon;Fat-Tailed Gecko;Green Iguana	Reptile hobbyist	California	12-17 years old	0-2 years
2020/10/19 2:39:18 pm GMT-5	Ball python;Bearded Dragon;Corn Snake;Crested Gecko;Leopard Gecko	Ball python	Green Anole;King Snake;Red-eared Slider;Russian Tortoise;Savannah Monitor	Blue-Tongue Skink;Fat-Tailed Gecko;King Snake;Tegu	Reptile hobbyist	North Carolina	12-17 years old	2-5 years
2020/10/19 3:32:27 pm GMT-5	Ball python;Bearded Dragon;Leopard Gecko	Bearded Dragon	Chameleon;Russian Tortoise	Blue-Tongue Skink;Tegu;Uromastyx	Reptile hobbyist			40-50 years
2020/10/19 3:35:54 pm GMT-5	Ball python;Bearded Dragon;Corn Snake;Crested Gecko;Leopard Gecko	Ball python	Chinese Water Dragon;Green Anole;Green Iguana;Savannah Monitor	King Snake;Savannah Monitor;Tegu;Uromastyx	Reptile hobbyist	Canada	18-24 years old	2-5 years
2020/10/19 3:39:50 pm GMT-5	Ball python;Bearded Dragon;Corn Snake;Crested Gecko;Leopard Gecko	Bearded Dragon	Bearded Dragon;Burmese Python;Chinese Water Dragon;Green Iguana;Red-eared Slider;Savannah Monitor	Tegu	Reptile hobbyist	UK	35-44 years old	10-20 years
2020/10/19 4:34:17 pm GMT-5	Ball python;Bearded Dragon;Green Iguana;Red-eared Slider	Red-eared Slider	Savannah Monitor	Blue-Tongue Skink	Reptile hobbyist	Wisconsin	25-34 years old	5-10 years
2020/10/19 4:53:23 pm GMT-5	Ball python;Bearded Dragon;Burmese Python	Ball python	Boa constrictor;Leopard Gecko;Uromastyx	Ball python;Burmese Python;Savannah Monitor;Tegu	Wholesale	Indiana
2020/10/19 5:12:11 pm GMT-5	Ball python;Bearded Dragon;Boa constrictor;Corn Snake;Leopard Gecko	Leopard Gecko	Burmese Python;Green Iguana;Reticulated Python	Ball python;Corn Snake;King Snake	Reptile rescue	Florida	35-44 years old	5-10 years
2020/10/19 6:51:11 pm GMT-5	Ball python;Bearded Dragon;Chameleon;Crested Gecko	Bearded Dragon	Corn Snake;Leopard Gecko	Burmese Python;Chinese Water Dragon	Reptile hobbyist	Georgia	18-24 years old	0-2 years
2020/10/19 7:08:34 pm GMT-5	Ball python;Russian Tortoise;Bearded dragon	Bearded Dragon	Blue-Tongue Skink;Chameleon;Eastern Box Turtle;Green Iguana	Chameleon;Crested Gecko;Uromastyx	Not involved in reptile keeping	Minnesota	45-54 years old	30-40 years
2020/10/19 7:23:37 am GMT-5	Ball python;Bearded Dragon;Leopard Gecko	Bearded Dragon	Corn Snake;Red-eared Slider	Burmese Python;Russian Tortoise	Reptile hobbyist	Texas	45-54 years old	20-30 years
2020/10/19 7:33:30 pm GMT-5	Ball python;Bearded Dragon;Leopard Gecko;Savannah Monitor;Uromastyx	Reticulated Python	Boa constrictor;Burmese Python;Chameleon;Corn Snake;Eastern Box Turtle;Green Iguana;King Snake	Bearded Dragon;Chinese Water Dragon;Crested Gecko;Leopard Gecko;Red-eared Slider	Reptile hobbyist	New York	35-44 years old	2-5 years
2020/10/19 7:38:44 pm GMT-5	Ball python;Bearded Dragon;Corn Snake;Crested Gecko;Green Iguana	Ball python	Ball python;Burmese Python;Savannah Monitor	Blue-Tongue Skink;Green Anole;Reticulated Python;Russian Tortoise;Tegu	Reptile hobbyist	Florida	18-24 years old	5-10 years
2020/10/19 7:51:34 pm GMT-5	Ball python;Bearded Dragon;Crested Gecko;Red-eared Slider	Ball python	Other types of boas	Leachies
2020/10/19 8:06:41 pm GMT-5	Ball python;Bearded Dragon;Leopard Gecko	Bearded Dragon	Boa constrictor	Uromastyx	Reptile hobbyist	Michigan	25-34 years old	10-20 years
2020/10/19 8:07:23 pm GMT-5	Ball python;Bearded Dragon;Corn Snake;Crested Gecko;Leopard Gecko	Ball python	Burmese Python;Day Gecko;King Snake;Savannah Monitor	Blue-Tongue Skink;Dwarf Monitor;Tegu	Private breeder	Ohio	35-44 years old	20-30 years
2020/10/19 8:31:07 am GMT-5	Bearded Dragon;Crested Gecko;Leopard Gecko	Bearded Dragon	Blue-Tongue Skink;Fat-Tailed Gecko;Green Anole;Green Iguana;Red-eared Slider	Ball python;Crested Gecko	Reptile hobbyist	New York	35-44 years old	10-20 years
2020/10/19 8:55:46 pm GMT-5	Ball python;Bearded Dragon;Burmese Python;Crested Gecko;Leopard Gecko	Bearded Dragon	Chameleon;Eastern Box Turtle;Green Iguana;King Snake;Red-eared Slider	Blue-Tongue Skink;Crested Gecko;Fat-Tailed Gecko;Uromastyx	Reptile hobbyist	Texas	18-24 years old	0-2 years
2020/10/19 9:05:45 pm GMT-5	Bearded Dragon;Corn Snake;Leopard Gecko	Leopard Gecko	Ball python;Eastern Box Turtle	Chameleon;Fat-Tailed Gecko;Green Iguana	Reptile hobbyist	California	12-17 years old	0-2 years
2020/10/19 9:20:40 pm GMT-5	Ball python;Bearded Dragon;Corn Snake;Leopard Gecko;Red-eared Slider	Leopard Gecko	Blue-Tongue Skink;Green Anole;Green Iguana	Crested Gecko;King Snake;Uromastyx	Reptile hobbyist	Virginia	18-24 years old	10-20 years
2020/10/19 9:21:52 pm GMT-5	Ball python;Bearded Dragon;Chameleon	Ball python	Red-eared Slider	Bearded Dragon	Reptile hobbyist	Florida	25-34 years old	5-10 years
2020/10/20 1:27:39 pm GMT-5	Ball python;Bearded Dragon;Chameleon;Corn Snake;Leopard Gecko	Ball python	Green Anole;Green Iguana;Red-eared Slider	Tegu	Reptile hobbyist	California	18-24 years old	>50 years
2020/10/20 10:08:53 am GMT-5	Ball python;Bearded Dragon;Chameleon;Eastern Box Turtle;Green Anole;Leopard Gecko;Red-eared Slider;Savannah Monitor	Ball python	Blue-Tongue Skink;Crested Gecko;Dwarf Monitor;Green Anole;Green Iguana;Tegu	Chinese Water Dragon;Day Gecko;King Snake;Reticulated Python;Uromastyx	Reptile hobbyist	Georgia	12-17 years old	0-2 years
2020/10/20 11:20:18 am GMT-5	Ball python;Bearded Dragon;Leopard Gecko	Ball python	Ball python;Bearded Dragon;Leopard Gecko	Other geckos and tortoises	Owner
2020/10/20 12:46:53 pm GMT-5	Bearded Dragon;Chinese Water Dragon;Crested Gecko;Leopard Gecko;Savannah Monitor;Tegu	Bearded Dragon	Boa constrictor;Burmese Python;Chameleon;Green Iguana;Red-eared Slider	Bearded Dragon;Crested Gecko;Day Gecko;Fat-Tailed Gecko;Leopard Gecko	Reptile hobbyist	Louisville
2020/10/20 2:01:48 pm GMT-5	Ball python;Bearded Dragon;Leopard Gecko	Bearded Dragon	I haven’t been into reptiles long enough to know	Tokay	Reptile hobbyist	Vermont	18-24 years old	2-5 years
2020/10/20 2:12:16 am GMT-5	Ball python;Bearded Dragon;Corn Snake;Green Iguana;Leopard Gecko	Ball python	Burmese Python;Dwarf Monitor;King Snake;Reticulated Python;Tegu	Boa constrictor;Blue-Tongue Skink;Fat-Tailed Gecko	Reptile hobbyist	Florida	18-24 years old	2-5 years
2020/10/20 3:22:38 pm GMT-5	Corn Snake;Leopard Gecko;Tegu	Leopard Gecko	Burmese Python	Blue-Tongue Skink	Reptile hobbyist	Louisiana		0-2 years
2020/10/20 3:31:07 am GMT-5	Ball python;Bearded Dragon;Blue-Tongue Skink;Crested Gecko;Leopard Gecko	Ball python	Chameleon;Green Iguana;Red-eared Slider	Leopard Gecko;Tegu;Uromastyx	Independent pet shop	Rhode Island	18-24 years old	10-20 years
2020/10/20 5:34:21 am GMT-5	Ball python;Bearded Dragon;Leopard Gecko	Ball python	Eastern Box Turtle;Green Iguana;King Snake;Red-eared Slider	Ball python;Bearded Dragon;Boa constrictor;Crested Gecko;Leopard Gecko	Private breeder	South Carolina	18-24 years old	2-5 years
2020/10/20 5:50:46 pm GMT-5	Ball python;Bearded Dragon;Corn Snake;Crested Gecko;Leopard Gecko	Bearded Dragon	Chameleon;Chinese Water Dragon;Green Iguana;Savannah Monitor;Tegu	Bearded Dragon;Crested Gecko;Leopard Gecko;Savannah Monitor;Tegu	Reptile hobbyist		25-34 years old	5-10 years
2020/10/20 6:04:21 pm GMT-5	Ball python;Bearded Dragon;Chameleon;Corn Snake;Crested Gecko;Green Iguana;Leopard Gecko	Chameleon	Ball python;Bearded Dragon;Blue-Tongue Skink;Crested Gecko;Leopard Gecko;Russian Tortoise	Ball python;Bearded Dragon;Blue-Tongue Skink;Crested Gecko;Leopard Gecko	Reptile hobbyist	New York city	25-34 years old	5-10 years
2020/10/20 6:25:46 am GMT-5	Ball python;Boa constrictor;Burmese Python;Corn Snake;Vogelspinne	Other	Ball python;Boa constrictor;Burmese Python;Chameleon;Corn Snake;Leopard Gecko	Boa constrictor;Day Gecko;Eastern Box Turtle;King Snake;Russian Tortoise	Reptile hobbyist	Bremerhaven
2020/10/20 6:42:45 pm GMT-5	Ball python;Bearded Dragon;Crested Gecko;Leopard Gecko;Savannah Monitor	Leopard Gecko	Corn Snake;Day Gecko;King Snake	Blue-Tongue Skink;Tegu;Uromastyx;Knob Tail Geckos	Online retailer	Virginia	18-24 years old	2-5 years
2020/10/20 6:49:29 am GMT-5	Ball python;Bearded Dragon;Leopard Gecko	Leopard Gecko	Ball python;Green Iguana;Red-eared Slider	Bearded Dragon;Blue-Tongue Skink;Tegu	Reptile hobbyist		35-44 years old	2-5 years
2020/10/20 7:21:30 am GMT-5	Ball python;Boa constrictor;Leopard Gecko	Ball python	Bearded Dragon;Burmese Python;Green Iguana	Boa constrictor;Blue-Tongue Skink;Fat-Tailed Gecko	Private breeder	Germany	18-24 years old	2-5 years
2020/10/20 7:33:22 am GMT-5	Ball python;Bearded Dragon;Corn Snake;Crested Gecko;Leopard Gecko	Leopard Gecko	Burmese Python;Chameleon;Savannah Monitor	Blue-Tongue Skink;Fat-Tailed Gecko;Reticulated Python;Tegu;Uromastyx	Private breeder	Rhode Island	18-24 years old	2-5 years
2020/10/20 9:08:34 am GMT-5	Bearded Dragon;Corn Snake;Leopard Gecko	Leopard Gecko	Ball python;Chameleon	Chameleon;Crested Gecko;Day Gecko;Green Anole	Reptile hobbyist		18-24 years old	2-5 years
2020/10/20 9:41:41 am GMT-5	Ball python;Bearded Dragon;Corn Snake;Crested Gecko;Leopard Gecko	Corn Snake	Eastern Box Turtle;Green Iguana;Red-eared Slider	Blue-Tongue Skink;Fat-Tailed Gecko;Tegu;Uromastyx	Private breeder	Canada	25-34 years old	20-30 years
2020/10/21 10:25:55 pm GMT-5	Ball python;Bearded Dragon;Corn Snake;Leopard Gecko;Red-eared Slider	Ball python	Burmese Python;Eastern Box Turtle;Reticulated Python;Russian Tortoise	Ball python;Blue-Tongue Skink;Chameleon;King Snake;Leopard Gecko	Reptile hobbyist	Florida	18-24 years old	0-2 years
2020/10/21 10:34:21 am GMT-5	Ball python;Bearded Dragon;Boa constrictor;Crested Gecko;Leopard Gecko	Ball python	Bearded Dragon;Burmese Python;Chinese Water Dragon;Corn Snake;Red-eared Slider	Chameleon;Dwarf Monitor;Green Anole;Uromastyx	Reptile hobbyist	Maastricht
2020/10/21 11:49:06 am GMT-5	Ball python;Bearded Dragon;Corn Snake;Crested Gecko;Leopard Gecko	Ball python	Boa constrictor;Chameleon;Green Anole	Fat-Tailed Gecko	Reptile hobbyist	Germany	45-54 years old	30-40 years
2020/10/21 12:17:17 pm GMT-5	Ball python;Boa constrictor;Corn Snake;Crested Gecko;Leopard Gecko	Ball python	Bearded Dragon;Blue-Tongue Skink;Day Gecko;Green Anole;Green Iguana;Red-eared Slider;Uromastyx	Dwarf Monitor;Fat-Tailed Gecko;King Snake;Reticulated Python;Uromastyx	Reptile hobbyist	Germany	25-34 years old	10-20 years
2020/10/21 2:18:03 pm GMT-5	Ball python;Bearded Dragon;Leopard Gecko	Bearded Dragon	Green Iguana	Chinese Water Dragon;Uromastyx;Hongnose Snake	One lizard owner.	Argentina	12-17 years old	0-2 years
2020/10/21 2:20:54 pm GMT-5	Ball python;Bearded Dragon;Crested Gecko;King Snake;Leopard Gecko	Leopard Gecko	Crested Gecko;Fat-Tailed Gecko;Red-eared Slider;Russian Tortoise;Tokay Gecko	Blue-Tongue Skink;Dwarf Monitor	Private breeder	Germany	45-54 years old	20-30 years
2020/10/21 2:27:31 am GMT-5	Ball python;Bearded Dragon;Chameleon;Corn Snake;Leopard Gecko	Ball python	Green Iguana;Red-eared Slider;Russian Tortoise;Savannah Monitor	Blue-Tongue Skink;Reticulated Python	Reptile hobbyist	Illinois	18-24 years old	20-30 years
2020/10/21 2:32:13 pm GMT-5	Ball python;Bearded Dragon;Leopard Gecko	Ball python	Unknown	Blue-Tongue Skink;Crested Gecko;Tegu	Reptile hobbyist	Ireland	35-44 years old	0-2 years
2020/10/21 2:34:42 pm GMT-5	Ball python;Bearded Dragon;Corn Snake;Leopard Gecko;Red-eared Slider	Ball python	Burmese Python;Eastern Box Turtle;Reticulated Python;Russian Tortoise	Ball python;Blue-Tongue Skink;Chameleon;King Snake;Leopard Gecko	Reptile hobbyist	Florida	18-24 years old	0-2 years
2020/10/21 3:42:33 pm GMT-5	Ball python;Bearded Dragon;Corn Snake;Leopard Gecko	Leopard Gecko	Burmese Python;King Snake;Red-eared Slider	Blue-Tongue Skink;Milk snake;Russian Tortoise;Tokay Gecko;Uromastyx	Reptile hobbyist	Tennessee	18-24 years old	5-10 years
2020/10/21 4:04:45 am GMT-5	Ball python;Bearded Dragon;Chameleon;Leopard Gecko;Red-eared Slider	Ball python	Burmese Python	Tegu	Not involved in reptile keeping		25-34 years old	0-2 years
2020/10/21 4:18:37 pm GMT-5	Bearded Dragon;Corn Snake;Crested Gecko;Leopard Gecko	Bearded Dragon	Ball python;Chameleon;Russian Tortoise;Savannah Monitor;Tokay Gecko;Uromastyx	Boa constrictor;Blue-Tongue Skink;Dwarf Monitor;Tegu;Uromastyx	Reptile hobbyist	New York	12-17 years old	0-2 years
2020/10/21 4:33:22 am GMT-5	Ball python;Bearded Dragon;Boa constrictor;Corn Snake;Leopard Gecko	Ball python	Burmese Python;Chinese Water Dragon;Green Anole;Green Iguana;Savannah Monitor	Ball python;Chameleon;Dwarf Monitor;Tegu;Woma and Black Headed Pythons	Reptile hobbyist	UK	45-54 years old	30-40 years
2020/10/21 4:44:21 am GMT-5	Ball python;Bearded Dragon;Corn Snake;Leopard Gecko	Ball python	Green Anole	King Snake	Reptile hobbyist	Germany	25-34 years old	10-20 years
2020/10/21 4:46:57 am GMT-5	Ball python;Corn Snake;Leopard Gecko	Ball python	Bearded Dragon	Mantis	Reptile hobbyist	Belgium	18-24 years old	0-2 years
2020/10/21 4:55:11 am GMT-5	Ball python;Bearded Dragon;Corn Snake;Crested Gecko;Fat-Tailed Gecko;Leopard Gecko	Leopard Gecko	Boa constrictor;Chameleon;Green Iguana;Reticulated Python	Blue-Tongue Skink;Day Gecko;King Snake;Tegu	Private breeder	Belgium	18-24 years old	2-5 years
2020/10/21 5:11:10 am GMT-5	Ball python;Boa constrictor;Corn Snake	Boa constrictor	Burmese Python;Green Iguana;King Snake	Blue-Tongue Skink;Russian Tortoise	Reptile hobbyist	Poland	25-34 years old	10-20 years
2020/10/21 5:23:13 am GMT-5	Ball python;Bearded Dragon;Corn Snake;Crested Gecko;Leopard Gecko	Ball python	Chameleon;Chinese Water Dragon;Green Anole	Blue-Tongue Skink;Eastern Box Turtle;Fat-Tailed Gecko;King Snake;Uromastyx	Private breeder	Netherlands	18-24 years old	2-5 years
2020/10/21 5:42:03 am GMT-5	Ball python;Boa constrictor;Corn Snake	Ball python	Tegu	Ball python	Reptile hobbyist	Denmark	35-44 years old	0-2 years
2020/10/21 5:47:12 am GMT-5	Ball python;Crested Gecko;Leopard Gecko	Ball python	Boa constrictor;Chinese Water Dragon;Green Anole;King Snake	King Snake;Tegu;Uromastyx	Private breeder	UK	25-34 years old	5-10 years
2020/10/21 7:54:07 am GMT-5	Ball python;Boa constrictor;Corn Snake;Crested Gecko;Leopard Gecko	Corn Snake	Ball python	Brazilian rainbowboas!	Private breeder		25-34 years old	10-20 years
2020/10/21 8:01:52 am GMT-5	Ball python;Bearded Dragon;Boa constrictor;Leopard Gecko;Reticulated Python	Ball python	Chameleon;Chinese Water Dragon;Corn Snake;King Snake;Milk snake	Ball python;Boa constrictor;Blue-Tongue Skink;Reticulated Python;Tegu	Reptile hobbyist		25-34 years old	2-5 years
2020/10/21 8:21:45 am GMT-5	Ball python;Bearded Dragon;Leopard Gecko	Crested Gecko	Eastern Box Turtle	Boa constrictor;Chinese Water Dragon;Eastern Box Turtle;Tokay Gecko	Reptile hobbyist	Germany	12-17 years old	0-2 years
2020/10/21 8:26:51 am GMT-5	Ball python;Bearded Dragon;Boa constrictor;Corn Snake	Corn Snake	King Snake;Milk snake	King Snake;Milk snake;Reticulated Python;Uromastyx	Reptile hobbyist	Finland	25-34 years old	0-2 years
2020/10/21 8:35:30 am GMT-5	Ball python;Bearded Dragon;Corn Snake;King Snake	Ball python	Fat-Tailed Gecko;King Snake;Milk snake	Blue-Tongue Skink;Chinese Water Dragon;Tokay Gecko	A beginner snake breeder and reptile hobbyist	Poland	18-24 years old	0-2 years
2020/10/21 8:37:16 am GMT-5	Ball python;Bearded Dragon;Corn Snake	Ball python	Morelia spilota harrisoni	Morelia spilota harrisoni	Reptile hobbyist	Sweden	35-44 years old	10-20 years
2020/10/21 9:16:46 pm GMT-5	Ball python;Bearded Dragon;Crested Gecko;Leopard Gecko;Tegu	Crested Gecko	Eastern Box Turtle;Green Iguana;Red-eared Slider	Blue-Tongue Skink;Chinese Water Dragon	Reptile hobbyist	Florida	45-54 years old	10-20 years
2020/10/22 12:05:44 am GMT-5	Ball python;Bearded Dragon;Chameleon	Ball python	Corn Snake	Ball python;Burmese Python;Chinese Water Dragon	Reptile hobbyist	Florida	35-44 years old	0-2 years
2020/10/22 12:22:10 am GMT-5	Ball python;Crested Gecko;Hognose snakes	Ball python	Bearded Dragon;Leopard Gecko;Milk snake	Boa constrictor;Tokay Gecko	Private breeder	Sweden	35-44 years old	10-20 years
2020/10/22 2:01:21 pm GMT-5	Ball python;Bearded Dragon;Crested Gecko;Leopard Gecko;Russian Tortoise	Leopard Gecko	Corn Snake;Green Anole;Red-eared Slider	Ball python;Chameleon;Crested Gecko;Leopard Gecko	Reptile hobbyist	Austria	55-64 years old
2020/10/22 2:50:25 am GMT-5	Bearded Dragon;Corn Snake;Crested Gecko;Leopard Gecko	Corn Snake	Chameleon;King Snake;Milk snake	Chameleon	Private breeder	Hungary	18-24 years old	10-20 years
2020/10/22 2:52:59 am GMT-5	Ball python;Bearded Dragon;Corn Snake;Leopard Gecko	Bearded Dragon	Chameleon;Crested Gecko;Green Iguana;morelia viridis	Ball python;Corn Snake;Day Gecko	Private breeder	Switzerland	55-64 years old	30-40 years
2020/10/22 4:39:20 pm GMT-5	Ball python;Bearded Dragon;Boa constrictor;Corn Snake;Leopard Gecko	Ball python	Burmese Python;Chinese Water Dragon;Green Anole;Green Iguana;Savannah Monitor	Ball python;Chameleon;Dwarf Monitor;Tegu;Woma and Black Headed Pythons	Reptile hobbyist	UK	45-54 years old	30-40 years
2020/10/22 7:27:46 am GMT-5	Ball python;Boa constrictor;King Snake;Red-eared Slider;Reticulated Python	Ball python	Burmese Python;Red-eared Slider	Ball python;Bearded Dragon;Red-eared Slider	Reptile hobbyist
2020/10/23 1:47:48 am GMT-5	Ball python;Boa constrictor;Green Iguana;Leopard Gecko;Tokay Gecko	Ball python	Chameleon;Red-eared Slider	Crested Gecko	University student in biology	Italy	25-34 years old	0-2 years
2020/10/23 10:00:12 am GMT-5	Bearded Dragon;Corn Snake;Leopard Gecko	Bearded Dragon	Boa constrictor;Burmese Python;Eastern Box Turtle;Green Iguana;Red-eared Slider;Reticulated Python;Uromastyx	Crested Gecko;other Rhacodactylus
2020/10/23 12:30:55 pm GMT-5	Ball python;Bearded Dragon;Fat-Tailed Gecko	Bearded Dragon	Chameleon;Green Iguana;Red-eared Slider	Blue-Tongue Skink;Crested Gecko;Reticulated Python	Reptile hobbyist		18-24 years old	5-10 years
2020/10/23 12:49:21 pm GMT-5	Ball python;Bearded Dragon;Leopard Gecko	Bearded Dragon	Chameleon;Corn Snake	Ball python;Leopard Gecko	Reptile hobbyist	Maryland	18-24 years old	0-2 years
2020/10/23 3:13:01 am GMT-5	Ball python;Corn Snake;Leopard Gecko	Reticulated Python	Bearded Dragon;Green Anole;Milk snake;Tokay Gecko	Savannah Monitor	Reptile hobbyist	Denmark	45-54 years old	10-20 years
2020/10/24 10:12:39 pm GMT-5	Ball python;Dwarf Monitor;King Snake;Milk snake	Ball python	Green Iguana	Ball python;Milk snake	Reptile hobbyist		35-44 years old	10-20 years
2020/10/24 7:58:46 am GMT-5	Ball python;Milk snake;Savannah Monitor	Ball python	Leopard Gecko;Tegu;Uromastyx	Blue-Tongue Skink;Burmese Python;Fat-Tailed Gecko	Biology Student	Indonesia
2020/10/25 3:15:20 am GMT-5	Ball python;Green Iguana;Red-eared Slider;Emerging trends include the CR species Batagur kachuga.	Green Iguana	Chinese Water Dragon;Dwarf Monitor	Blue-Tongue Skink;Chinese Water Dragon;Day Gecko;Dwarf Monitor;Fat-Tailed Gecko	Reptile hobbyist	India	35-44 years old	10-20 years
2020/10/26 12:03:44 pm GMT-5	Ball python;Bearded Dragon;Crested Gecko;Reticulated Python;Tegu	Ball python	Burmese Python;Corn Snake;Green Anole;Green Iguana;Savannah Monitor	Dwarf Monitor;Fat-Tailed Gecko;Tokay Gecko	Reptile hobbyist	Florida	25-34 years old	10-20 years
2020/10/26 2:24:36 pm GMT-5	Ball python;Bearded Dragon;Leopard Gecko	Bearded Dragon	Boa constrictor	Crested Gecko	Zoological consultant		35-44 years old	20-30 years
2020/10/27 12:32:57 pm GMT-5	Ball python;Bearded Dragon;Corn Snake;Leopard Gecko	Bearded Dragon	Boa constrictor;Burmese Python;Green Iguana;Red-eared Slider;Savannah Monitor;Tokay Gecko	Blue-Tongue Skink;Dwarf Monitor;Savannah Monitor;Uromastyx	Private breeder		35-44 years old	40-50 years
2020/10/29 11:22:22 am GMT-5	Ball python;Bearded Dragon;Corn Snake;Crested Gecko;Leopard Gecko	Ball python	Boa constrictor;Chameleon;Day Gecko;Green Iguana;King Snake	Ball python;Bearded Dragon	Reptile hobbyist	Germany	18-24 years old	0-2 years
2020/11/03 8:26:24 am GMT-5	Ball python;Corn Snake;Crested Gecko;Leopard Gecko;Milk snake	Ball python	Bearded Dragon;Boa constrictor;Chameleon;Green Iguana;Leopard Gecko;Red-eared Slider	Crested Gecko;Tegu;Hognose snake
2020/11/05 10:23:55 am GMT-5	Bearded Dragon;Boa constrictor;Corn Snake;Leopard Gecko;Reticulated Python	Bearded Dragon	Blue-Tongue Skink;Burmese Python;Chameleon;Eastern Box Turtle;Green Anole;Tokay Gecko	Chinese Water Dragon;Crested Gecko;Dwarf Monitor;Tegu;Uromastyx	Not involved in reptile keeping	France	25-34 years old	0-2 years
2020/11/11 8:13:24 am GMT-5	Bearded Dragon;Corn Snake;Crested Gecko	Crested Gecko	Chameleon;Green Anole;Red-eared Slider	Boa constrictor;Blue-Tongue Skink;Dwarf Monitor	Reptile hobbyist	Scotland	18-24 years old	2-5 years
2020/12/25 3:58:24 am GMT-5	Ball python;Chameleon;Eastern Box Turtle;Red-eared Slider	Red-eared Slider	Day Gecko;King Snake	Chameleon;Uromastyx	Not involved in reptile keeping	Sri Lanka	25-34 years old	0-2 years
